# Supplementary material for: Prevalence of the Os Supranaviculare: A Systematic Review with Meta-Analysis
Source: J Clin Med. 2025 Aug 22;14(17):5934. doi: 10.3390/jcm14175934 (PMC12429437; doi:10.3390/jcm14175934)
Supplement: Supplementary file 1 [file jcm-14-05934-s001.zip]

Archive with 3 entries (3 files):
- Supplementary material S1.pdf
- Supplementary Material S2.pdf
- Supplementary material S3.pdf
